# Supplementary material for: Role of Protein Kinase C-delta in regulating platelet activation and platelet-leukocyte interaction during sepsis
Source: PLoS One. 2018 Apr 4;13(4):e0195379. doi: 10.1371/journal.pone.0195379 (PMC5884571; doi:10.1371/journal.pone.0195379)
Supplement: S1 Data — (XLSX) [file pone.0195379.s001.xlsx]

## Sheet: Sheet1
Figure 1
Sham	4.82573	8.71954	7.2606
CLP	7.94131	13.6691	16.8665	17.5697	10.9068
CLP + PKCdelta Inhibitor	4.98937	3.30794	5.90045	4.74485	5.25552
Figure 2
Figure 2A
Sham	578.4	609	692	480	602	761	619
CLP	364	352	443	397
CLP + PKCdelta Inhibitor	445	523	653	741
Figure 2B
Sham	24.8	11.7	24.4	24
CLP	30.1	27.2	54.3	43	14.4	21.8
CLP + PKCdelta Inhibitor	9.23	37	30	13.4	15	18
Figure 2C
Sham	41.8	41.6	46.9	47.8	75	71.5	38.9	41	10.9	3.5	69.2
CLP	90	86.7	32.5	26.2	81	73.5	43	34	20.9	43	49.6	41.9	67	56.9	123.4	98	83.4	87	72.3	87	56.7	74	69.8
CLP + PKCdelta Inhibitor	35.4	21.4	37	34.6	3.9	5.2	27.9	25	19.5	26.6	49	44.2	55.6	62.7	76.3	60	64.4	75	70.6	70.9	47.6	35.5	29.8
Figure 3 B
Sham	12	14.3	16.2	11.5
CLP	15.7	17.2	27.6	25.7
CLP + PKCdelta Inhibitor	7	8	11.6	9
Figure 4
Figure 4 B
Sham	8.4	96	63	13.2	42
CLP	38.4	108	150	91.8	31.2	42
CLP + PKCdelta Inhibitor	37.8	54	66	19.2	33	48
Figure 4 E
Sham	86	140	65.7	60	63
CLP	53.3	53.3	42.5	46	36	75
CLP + PKCdelta Inhibitor	144	180	106.7	47	46.7	152.5
Figure 5
Sham	2.5	1.8	2.7	1.9	2.7	0.6	2.6	1.1	0.7	2.3
CLP	3.1	3.1	2.3	1.3	3.2	1.2	3.3	5	3.5	1.8	2.4
CLP + PKCdelta Inhibitor	3.1	3.4	1.6	1.8	2.2	0.2	0.8	0.9	0.9	1.1	1.5

## Sheet: Sheet2
	Figure 2B								count	mean
	Sham	24.8	11.7	24.4	24				4	21.225
	CLP	30.1	27.2	54.3	43	14.4	21.8		6	38.65
	CLP + PKCdelta Inhibitor	9.23	37	30	13.4	15	18		6	22.4075
		3.575	-9.525	3.175	2.775
		-8.55	27.2	15.65	4.35	3.575	9.525
		-13.1775	37	7.5925	-9.0075	3.575	9.525
											variance
		12.7806	90.7256	10.0806	7.70062						40.4292
		73.1025	739.84	244.922	18.9225	12.7806	90.7256				393.431
		173.647	1369	57.6461	81.1351	12.7806	90.7256				594.978
	Figure 3 B
									count	mean
	Sham	12	14.3	16.2	11.5				4	13.5
	CLP	15.7	17.2	27.6	25.7				4	21.55
	CLP + PKCdelta Inhibitor	7	8	11.6	9				4	8.9
											variance
		-1.5	10.3	2.7	-2						3.16667
		-5.85	17.2	6.05	4.15						7.18333
		-1.9	8	2.7	0.1						2.96667
		2.25	106.09	7.29	4						39.8767
		34.2225	295.84	36.6025	17.2225						127.962
		3.61	64	7.29	0.01						24.97
	Figure 4 B
									count	mean
	Sham	8.4	96	63	13.2	42			5	44.52
	CLP	38.4	108	150	91.8	31.2	42		6	76.9
	CLP + PKCdelta Inhibitor	37.8	54	66	19.2	33	48		6	43
											variance
		-36.12	51.48	18.48	-31.32	42
		-38.5	31.1	73.1	14.9	31.2	42
		-5.2	11	23	-23.8	33	48
		1304.65	2650.19	341.51	980.942	1764					1760.32
		1482.25	967.21	5343.61	222.01	973.44	1764				2150.5
		27.04	121	529	566.44	1089	2304				927.296
